# Supplementary material for: Systematic review of health state utility values for economic evaluation of colorectal cancer
Source: Health Econ Rev. 2016 Aug 19;6:36. doi: 10.1186/s13561-016-0115-5 (PMC4991979; doi:10.1186/s13561-016-0115-5)
Supplement: Additional file 2: — Summary of reporting HSUVs in CRC. (XLSX 17.6 KB) [file 13561_2016_115_MOESM2_ESM.xlsx]

## Sheet: Additional file 1
Additional file 2. Summary of studies reporting HSUVs in CRC
Author (year)	Health state value measured by	Reported CRC-related utility values	Abbreviations/Keys
Andersson(2013)	EQ-5D	Pre-4 weeks-6 months-12 months Lap 0.77-0.642-0.775-0.794 Open 0.749-0.626-0.757-0.787	Pre: preoperative Lap: laparoscopic surgery Open: open surgery Re-expressed in a 0-1 scale
Augestad (2013)	EQ-5D	Mean EQ-5D (SD); baseline-12m-24m Surgeon-led 0.83(0.16) - 0.85(0.20) - 0.90(0.14) GP-led 0.79(0.22) - 0.87(0.18) - 0.89(0.13)	SD standard deviation m months
Bennett (2011)	EQ-5D	1st line EQ-5D baseline mean (SD) P+FOLFOX4 0.778 (0.247): FOLFOX4 0.756 (0,244) 2nd line EQ-5D baseline mean (SD) P+FOLFIRI 0.769 (0.230); FOLFIRI 0.762 (0.252)	P panitumumab FOLFIRI fluorouracil, leucovorin and irinotecan FOLFOX fluorouracil, leucovorin and oxaliplatin
Best (2010)	TTO	CRC patients / community members; Remission 0.83/0.82 Adjuvant, no neuropathy 0.61/0.60 Adjuvant, mild neuropathy 0.61/0.51 Adjuvant, moderate neuropathy 0.53/0.46 Adjuvant, severe neuropathy 0.48/0.34 Metastatic, stable 0.40/0.51 Metastatic, progressive 0.37/0.21
Boyd (1990)	SG	With colostomy 0.915 Without colostomy 0.804	HSUVs re-expressed on a 0-1 scale
Carter (2014)	EQ-5D	Capecitabine 0.07939 Capeditabine plus Bevacizumab 0.7839
Dominitz (1997)	TTO	20Y your current health - 20Y with CRC - 20Y with a colostomy (IQR) Unscreened 0.95(0.85-1.00) - 0.80 (0.65-0.95) - 0.80 (0.50-0.95) Screening 0.95 (0.90-1.00)-0.80 (0.73-0.95)-0.75 (0.75-0.93) VA#380 1.00 (0.90-1.00)-0.85 (0.70-0.95)-0.79 (0.50-0.95) CRC 0.90 (0.70-0.95)-0.83 (0.70-1.00)-0.90 (0.64-1.00)	Y years VA#380 patients enrolled in VA Cooperative Studies Program #380, a colonoscopic screening program IQR interquartile range (25th and 75th percentile) CRC colorectal cancer
Doornebosche (2007)	EQ-5D	TEM 0.81 TME 0.76 Control 0.76	control (healthy, sex- and age-matched control group) TEM transanal endoscopic microsurgery (TEM) and TME total mesorectal excision (TME) Re-expressed on a 0-1 scale
Doornebosche (2008)	EQ-5D	Control 0.86 Pre-opeartive 0.84 Post-opeartive 0.89	control (healthy, sex- and age-matched control group) Re-expressed on a 0-1 scale
Dranitsaris (2011a)	TTO	mean (95% CI); [m] time in health state in months #1 [10m] 0.73 (0.67-0.80) #2 [28m] 0.83 (0.78-0.89) #3 [8m] 0.72 (0.65-0.78) #4 [4m] 0.68 (0.58-0.78) #5 [6m] 0.80 (0.74-0.86) #6 [33m] 0.89 (0.86-0.92) #7 [11m] 0.78 (0.73-0.83) #8 [2m] 0.74 (0.63-0.85) #9 [10m] 0.85 (0.80-0.91) #10 [28m] 0.87 (0.81-0.92) #11 [8m] 0.60 (0.73-0.86) #12 [4m] 0.70 (0.62-0.78) #13 [6m] 0.89 (0.83-0.96) #14 [32m] 0.94…	FOLFOX: Oxaliplatin + infusional 5 fluorouracil (5-FU); FOLFIRI: Irinotecan + infusional 5 fluorouracil (5-FU); BSC best supportive care; [m] time in health state in months #1 Stopped FOLFOX + the 'new drug'' after 2 cycles due to side effects (SEs) and was then treated with FOLFIRI for 4 cycles. There was disease progression. The patient (pt) received BSC and died 6 months (m) later; #2 Stopped …
Dranitsaris (2011b)	TTO	Mean (95% CI); [m] time in health state in months #1 [10m] 0.74 (0.65-0.83) #2[28m] 0.80 (0.73-0.87) #3 [8m] 0.67 (0.61-0.73) #4 [4m] 0.74 0(.65-0.84) #5[6m] 0.82 (0.76-0.89) #6 [29m] 0.81 (0.77-0.86) #7[11m] 0.83 (0.79-0.87) #8 [2m] 0.75 (0.63-0.86) #9 [10m] 0.82 (0.75-0.82) #10 [28m] 0.81 (0.76-0.86) #11 [8m] 0.72 (0.66-0.79) #12 [4m] 0.75 (0.66-0.84) #13 [6m] 0.84 (0.76-0.92) #14 [32m] 0.91 (0…	FOLFOX: Oxaliplatin + infusional 5 fluorouracil (5-FU); FOLFIRI; Irinotecan + infusional 5 fluorouracil (5-FU); BSC best supportive care; [m] time in health state in months #1 Stopped FOLFOX+newTX after 2 cycles due to side effects(SE) and then treated with FOLFIRI for 4 cycles. There was disease progression, the patient (pt) received BSC and died 6 months (m) later; #2 Stopped FOLFOX+newTx after…
Dranitsaris (2012a)	TTO	#1 [10m] 0.53 (0.46-0.60) #2 [28m] 0.65 (0.57-0.87) #3 [8m] 0.67 (0.58-0.76) #4 [4m] 0.52 (0.42-0.62) #5 [6m] 0.61 (0.55-0.68) #6 [29m] 0.69 (0.61-0.76) #7 [11m] 0.81 (0.74-0.89) #8 [2m] 0.84 (0.75-0.94) #9 [10m] 0.54 (0.47-0.62); #10 [28m] 0.66 (0.59-0.74) #11 [8m] 0.68 (0.59-0.77) #12 [4m] 0.53 (0.43--.63) #13 [6m] 0.61 (0.55-0.68) #14 [32m] 0.65 (0.72-0.87) #15 [11m] 0.80 (0.72-0.87) #16 [2m] …	FOLFOX: Oxaliplatin + infusional 5 fluorouracil (5-FU); FOLFIRI: Irinotecan + infusional 5 fluorouracil (5-FU); BSC best supportive care; Side effects (SEs); [m] time in health state in months #1 Stopped FOLFOX + the 'new drub' after 2 cycles due to SEs and was then treated with FOLFIRI for 4 cycles. There was disease progression. The patient (pt) received BSC and died 6 months (m) later; #2 Stop…
Dranitsaris (2012b)	TTO	#1 [10m] 0.61 (0.54-0.68) #2 [28m] 0.63 (0.55-0.72) #3 [8m] 0.65 (0.57-0.73) #4 [4m] 0.47 (0.37-0.88) #5 [6m] 0.61 (0.51-0.72) #6 [29m] 0.72 (0.63-0.81) #7 [11m] 0.69 (0.62-0.76) #8 [2m] 0.44(0.32-0.56) #9 [10m] 0.64 (0.57-0.70) #10 [28m] 0.63 (0.55-0.72) #11 [8m] 0.69 (0.62-0.76) #12 [4m] 0.49 (0.38-0.60) #13 [6m] 0.62 (0.51-0.72) #14 [32m] 0.68 (0.56-0.80) #15 [11m] 0.71 (0.64-0.78) #16 [2m] 0.…	FOLFOX: Oxaliplatin + infusional 5 fluorouracil (5-FU); FOLFIRI: Irinotecan + infusional 5 fluorouracil (5-FU); BSC best supportive care; Side effects (SEs) #1 Stopped FOLFOX + the 'new drug' after 2 cycles due to SEs and was then treated with FOLFIRI for 4 cycles. There was disease progression. The patient (pt) received BSC and died 6 months (m) later; #2 Stopped FOLFOX + the 'new drug' after 2 …
Farkkila (2013)	EQ-5D	Primary treatment 0.760 Rehabilitation 0.835 Remission 0.850 Metastatic disease 0.820 Palliative care 0.643 All patients 0.813
Grosslink (2006)	EQ-5D	[Note: HSUVs were estimated from Figure 1] LRA 0.77 (range 0.72-0.83) CPA 0.84 (0.80-0.89) APR 0.80 (0.75-0.86)	LRA low colo-rectal anastomosis CPA colo-anal J-pouch anastomosis APR abdominoperitoneal resection				3
Haapamaki (2011)	EQ-5D	mean EQ-5D 0.71 (SD 0.18)	SD standard deviation
Hamashima (2002)	EQ-5D	Without stoma 0.870 With stoma 0.836
Hornbrook (2011)	SF-6D	with stoma 0.69 without stoma 0.73
Kapidzic (2012)	EQ-5D	FIT negative 0.85 FIT positive 0.82 (0.17) FS negative 0.85 (0.17) FS positive 0.80 (0.24) *Negative FIT 0.85 (0.19) *4-12 months (m) 0.85 (0.17) *13-24 m 0.85 (0.17) *25 m or more 0.89 (0.17) **FIT positive 0.82 (0.20) **4-12m 0.84 (0.20) **13-24m 0.81 (0.23) **25m or more (0.82 (0.19) Negative FS after positive FIT 0.81 (0.21) Positive FS after positive FIT 0.82 (0.22)	FIT faecal immunochemical test FS flexible sigmoidoscopy *Mean scale scores of responders with a negative test result for the whole group and per whole group and per time period passed between participation ** Mean scale scores of responders with a positive test result for the whole group and per time period passed between participation ***Mean scle scores of responders with a poritive test resul…
Miller (2000)	SG	Healthcare providers; patients (±SD) Disease recurrence 0.69±0.24; 0.72±0.22 surgical resection 0.69±0.24; 0.83±0.18 pain and complications 0.50±0.29; 0.78±0.27	SD standard deviation
Mittman (2009)	HUI3	Cetuximab+BSC; BSC baseline 0.72; 0.71 Week 4 0.71; 0.68 Week 8 0.73; 0.66 Week 16 0.73; 0.63 Week 24 0.77; 0.70	BSC best supportive care TOX days with≥ grade 3 adverse events TWIST time without symptoms or toxicity REL relapse period until death or end of follow-up
Ness (1999)	SG	Participant's current state of health 0.84 State A 0.74 State BC 0.67 State D 0.59 State E 0.50 State FG 0.25	State A: stage I rectal or stage I/II colon cancer treated with resection only; State B: Stage III colon cancer treated with resection and chemotherapy without significant side effects; State C: Stage III colon cancer treated with resection and chemotherapy (chemoTx) with significant SE; State D: stage II/III rectal cancer treated with resection/chemoTx/radiationTx; State E: stage II/III rectal c…
Norum (1997)	EQ-5D	EuroQoL median 0.78 (range 0.33-1.00)
Odom (2011)	EQ-5D	Panitumumab plus BSC; BSC alone (SD) Overall 0.72 (0.24); 0.68 (0.25) Wild-type KRAS 0.73 (0.24); 0.68 (0.23) Mutant KRAS 0.71 (0.25); 0.68 (0.26)	KRAS Kirsten rat sarcoma viral oncogene homolog
Petrou (1997)	SG	Partial response 1.0 Stable disease 0.95 Progressive disease 0.575 Terminal disease 0.1	HSUVs re-expressed on a 0-1 scale
Ramsey (2000)	HUI3	Mean 0.85 (SD 0.15) Stage I 0.84 (0.17) Stage II 0.86 (0.14) Stage III 0.85 (0.14) Stage IV 0.84 (0.12)	SD standard devation
Ramsey (2002)	HUI3	Stage I 0.83 (SD 0.11) Stage II 0.86 (0.13) Stage III 0.87 (0.08) Stage IV 0.81 (0.11)	SD standard devation
Schwandner (2013)	EQ-5D	Pre-SNS 0.42 Post-SNS 0.74	SNS sacral nerve stimulation
Sharma (2007)	EQ-5D	Pre-opeartive 0.8614 (SD 0.16) Post-operative 0.9009 (0.13)	SD standard devation
Shiroiwa (2009)	TTO	a) chemotherapy (95% CI) XELOX without AEs 0.59 (0.55-0.64) FOLFOX without AEs 0.53 (0.49-0.57) b) AEs (95% CI) Febrile neutropenia 0.39 (0.36-0.42) Nausea/vomiting 0.38 (0.35-0.42) Diarrhoea 0.42 (0.39-0.45) Hand-foot syndrome 0.39 (0.36-0.42) Fatigue 0.45 (0.41-0.48) Peripheral neuropathy 0.45 (0.41-0.48) Stomatitis 0.42 (0.39-0.45)	AE adverse event CI confidence interval XELOX capecitabine plus oxaliplatin FOLFOX4 5-fluorouracil/folic acid and oxaliplatin
Smith (1993)	TTO	Utility weight [QALY] no recurrence 1.0 [11Y*1=11.0] recurrence 1.0 [2.25Y*1=2.25] Good chemotherapy scenario: No recurrence 0.93 [14.2Y*0.93=13.2] Recurrence 0.93 [1.45Y*0.93=1.35] Medium chemotherapy scenario: No recurrence 0.88 [14.2Y*0.88=12.5] Recurrence 0.88 [1.45Y*0.88=1.28] Bad chemotherapy scenario: No recurrence 0.80 [14.2Y*0.80=11.4] Recurrence 0.80 [1.45Y*0.80=1.16]	QALY quality-adjusted life year
Smith (2006)	TTO	Current patients 0.84 (SD 0.24) Former patients 0.64 (0.35) Community member 0.63 (0.36)	SD standard deviation
Syngal (1998)	SG	Mean (range min-max) Subtotal colectomy 0.95 (0.85-1.0) Localized or regional CRC 0.94 (0.90-1.0) Proctocolectomy 0.89 (0.65-1.0) Distant CRC 0.56 (0.30-0.70)
van den Brink (2004)	EQ-5D	PRT + TME Randomisation to PRT or S 0.78 PRT to S 0.70 R0 S to DC 0.11 DC to 4.5m 0.77 (NS) - 0.71 (RS) - 0.83 (DS) - 0.74 (PS) 4.5 to 9m 0.85 (NS) - 0.86 (RS) - 0.78 (DS) - 0.79 (PS) > 9m 0.86 (NS - 0.86 (RS) - 0.80 (DS) - 0.85 (PS) R1 S to DC 0.09 DC to 4.5m 0.88 (NS) - 0.73 (RS) - 0.77 (DS) -0.80 (PS) 4.5 to 9m 0.86 (NS) - 0.82 (RS) - 0.81 (DS) - 0.88 (PS) > 9m 0.89 (NS) - 0.89 (RS) - 0.75 (DS…	PRT preoperative radiotherapy TME total mesorectal excision DC discharge m month NS no stoma: RS removed diverting stoma DS diverting stoma; PS permanent stoma R0, R1 and R2 pateints with microscopically negative, positive, or incomplete local resection or distant metastases at surgery, respectively S surgery
Wang (2011)	EQ-5D	Panitumumab plus BSC vs BSC [Q-TWiST] TOX 0.6008 vs 0.4409 TWiST 0.7678 vs 0.6630 REL 0.6318 vs 0.6407	BSC best supportive care; TOX days with≥ grade 3 Aes AE adverse event; TWiST time without symptoms or toxicity Q-TWiST quality-adjusted TWiST; REL relapse period until death or end of follow-up
Wiering (2010)	EQ-5D	No health states were defined, aggregated QALY for a 3 year follow-up CWU 1.78 (range 0.30-2.76) FDG-PET 1.68 (0.10-2.76) mean difference (95% CI) 0.10 (-0.10/0.39)	QALY quality-adjusted life year CWU conventional diagnosic work-up PDG-PET [F-18]-Fluorodeosyglucose-positron emission tomography
Wiering (2011)	EQ-5D	Disease-free 0.78 (SD 0.23) Non-curative 0.67 (0.31) Recurrence 0.74 (0.25) Recurrence with CTx - without CTx 0.82(0.17) - 0.68(0.28)	CTx chemotherapy
Wilson (2006)	EQ-5D	EQ-5D baseline 0.79 (0.21) with tumor factors Site: colon 0.824 rectal 0.761 Urgency: elective 0.792 acute 0.741 Dukes stage*: A+B 0.786 C+D 0.806 With treatment factors RadioTherapy: not given 0.791 given0.750 Stoma: absent 0.831 present 0.726 Wound infection: absent 0.799 present 0.699 Other complication: absent 0.781 present 0.812 Chemotherapy: not given 0.774 given 0.816 Constipation and diar…	*HSUVs re-expressed on a 0-1 scale
Wong (2012)	FACT-C and FACT-G mapped onto SF-6D	SF6D mean score 0.825 ± 0.136 (SD)	SD standard deviation
Wong (2013b)	FACT-C and FACT-G mapped onto SF-6D	LR 0.871 (SD ±0.12); HR 0.832 (SD±0.12) StageI 0.831 (±0.14) ; Stage II 0.858 (±0.12) Stage III 0.817 (±0.13) ; Stage IV 0.732 (±0.15)	SD standard deviation LR low-risk polyp HR high-risk polyp
Wong (2014)	SF-6D SF12 to SF6D FACT-C to SF-6D	Baseline; follow-up 6 months (±SD) SF6D Direct 0.826(±0.133); 0.807(±0.157) From SF12 to SF-6D 0.815(±0.156); 0.834(±0.172) FACT-C mapped to SF6D 0.824(±0.105); 0.825(±0.139)	SD standard deviation
